# Supplementary material for: Spatio-temporal dynamics of Hendra virus in Australia reveal stable maintenance of diverse viral clades among Pteropus bats
Source: Nat Microbiol. 2026 Apr 7;11(4):851–66. doi: 10.1038/s41564-025-02254-7 (PMC13056563; doi:10.1038/s41564-025-02254-7)
Supplement: Supplementary file 6 — Statistical source data. [file 41564_2025_2254_MOESM6_ESM.xlsx]

## Sheet: Fig1b
	A	B	C	D	U
1994	0	0	0	0	3
2006	0	0	0	0	1
2007	0	0	0	0	3
2008	0	0	0	0	3
2009	1	0	0	4	0
2011	0	0	0	2	3
2012	0	0	0	0	0
2013	0	0	1	0	0
2014	1	0	0	0	0
2015	0	0	0	1	0
2016	0	0	0	0	0
2017	3	0	4	6	0
2018	4	6	4	11	0
2019	0	1	0	2	0
2020	1	4	1	2	0
2021	0	0	0	0	0
2022	0	0	0	0	0
2023	0	1	0	0	0

## Sheet: Fig1c
ID	date	Year	Month	clade
ARCAN002_AVL_U_33_1	2017-08-28	2017	2017-08-28	A
ARNAM002_AVL_U_46_1	2017-09-02	2017	2017-09-02	A
ARCLU003_AVL_U_16_1	2017-09-04	2017	2017-09-04	A
ARCLU007_AVL_U_11_1	2018-08-01	2018	2018-08-01	A
ARRED005_AVL_U_14_1	2018-08-28	2018	2018-08-28	A
ARCLU008_AVL_U_17_1	2018-08-30	2018	2018-08-30	A
ARTOW006_AVL_U_10_1	2018-09-28	2018	2018-09-28	A
ARTOW023_VTM_U_21_1	2020-02-28	2020	2020-02-28	A
ARCLU007_AVL_U_43_1	2018-08-01	2018	2018-08-01	B
ARTOW005_AVL_U_16_1	2018-08-29	2018	2018-08-29	B
ARTOW006_AVL_U_6_1	2018-09-28	2018	2018-09-28	B
ARTOW006_VTM_U_14_1	2018-09-28	2018	2018-09-28	B
ARCUR001_AVL_U_3_1	2018-10-04	2018	2018-10-04	B
ARCLU023_VTM_U_56_1	2019-11-27	2019	2019-11-27	B
ARCLU025_VTM_U_32_1	2020-01-23	2020	2020-01-23	B
ACTOW013_VTM_U_34_2	2020-05-06	2020	2020-05-06	B
ARCLU029_VTM_U_41_1	2020-05-28	2020	2020-05-28	B
ARRED030_VTM_U_8_1	2020-09-23	2020	2020-09-23	B
ARSUN038_VTM_U_48_1	2020-09-25	2020	2020-09-25	B
ARNAM001_AVL_U_21_1	2017-07-26	2017	2017-07-26	C
ARSIM001_AVL_U_25_1	2017-08-23	2017	2017-08-23	C
RSIM001_NB_U_25	2017-08-23	2017	2017-08-23	C
ARLIS002_AVL_U_36_1	2017-08-27	2017	2018-08-27	C
ARTOW002_AVL_U_54_1	2018-06-01	2018	2018-06-01	C
ACTOW001_AVL_U_26_1	2018-06-04	2018	2017-06-03	C
ARNAM006_AVL_U_14_1	2018-07-22	2018	2018-07-22	C
ARRED004_AVL_U_23_1	2018-07-26	2018	2018-07-26	C
ARRED028_VTM_U_4_1	2020-08-05	2020	2020-08-05	C
ARCLU001_AVL_U_023_A_1	2017-07-17	2017	2017-07-17	D
ARCLU002_AVL_U_7_1	2017-08-08	2017	2017-08-08	D
ACCLU001_AVL_U_16_1	2017-08-16	2017	2017-08-12	D
ARLIS002_AVL_U_50_1	2017-08-27	2017	2018-08-27	D
ARCLU003_AVL_U_1_1	2017-09-04	2017	2017-09-04	D
ACTOW001_AVL_U_13_1	2018-06-03	2018	2017-06-03	D
ARTOW003_VTM_U_52_1	2018-06-28	2018	2018-06-28	D
ARTOW004_AVL_U_3_1	2018-07-20	2018	2018-07-20	D
ARTOW004_AVL_U_38_1	2018-07-20	2018	2018-07-20	D
ARTOW004_AVL_U_39_1	2018-07-20	2018	2018-07-20	D
ARTOW004_AVL_U_4_1	2018-07-20	2018	2018-07-20	D
ARHVB001_AVL_U_11_1	2018-07-23	2018	2018-07-23	D
ARTOW006_AVL_U_14_1	2018-09-28	2018	2018-09-28	D
ARTOW007_AVL_U_11_1	2018-10-26	2018	2018-10-26	D
ARSUN014_AVL_U_4_1	2018-10-27	2018	2018-10-27	D
ARRED007_AVL_U_49_1	2018-10-31	2018	2018-10-31	D
ARMOM001_AVL_U_21_1	2019-01-15	2019	2019-01-15	D
ARCLU015_VTM_U_41_1	2019-03-22	2019	2019-03-22	D
ARTOW022_VTM_U_51_1	2020-01-28	2020	2020-01-28	D
ARSUN036_VTM_U_20_1	2020-07-20	2020	2020-07-20	D

## Sheet: Fig1d
sampling_cluster_median_date	hen_prevalence_normalized_smooth
17/7/2017	0.918496
2017-08-08	0.746179
2017-06-09	0.351261
2017-08-10	0.0948115
31/10/2017	0.0386592
23/11/2017	0.0193936
18/12/2017	0.0126939
22/1/2018	0.0124522
14/2/2018	0.0164741
2018-07-03	0.024727
27/4/2018	0.0918236
19/5/2018	0.16325
2018-06-06	0.246936
29/6/2018	0.372396
26/7/2018	0.500132
30/8/2018	0.562651
28/9/2018	0.490424
2018-10-10	0.420744
27/10/2018	0.294736
28/11/2018	0.0972174
2019-03-01	0.0206095
25/1/2019	0.00899571
26/2/2019	0.00438887
2019-10-03	0.00413583
25/3/2019	0.00447391
2019-02-05	0.00921721
2019-05-06	0.0225741
2019-01-07	0.039805
15/7/2019	0.0482737
25/7/2019	0.0523449
28/8/2019	0.0521771
24/9/2019	0.0422769
28/10/2019	0.0294119
27/11/2019	0.0226922
18/12/2019	0.0209956
28/1/2020	0.0226888
25/2/2020	0.0269748
25/3/2020	0.0339811
28/4/2020	0.0448196
26/5/2020	0.0539905
25/6/2020	0.0621498
20/7/2020	0.067413
2020-05-08	0.0701168
25/8/2020	0.0729289
25/9/2020	0.0765966
