# Supplementary material for: Spatio-temporal dynamics of Hendra virus in Australia reveal stable maintenance of diverse viral clades among Pteropus bats
Source: Nat Microbiol. 2026 Apr 7;11(4):851–66. doi: 10.1038/s41564-025-02254-7 (PMC13056563; doi:10.1038/s41564-025-02254-7)
Supplement: Supplementary file 7 — Statistical source data. [file 41564_2025_2254_MOESM7_ESM.xlsx]

## Sheet: Fig2
State	site	Clade_A	Clade_B	Clade_C	Clade_D	Clade_U
NSW_Clunes	Clunes	3	4	0	6	0
NSW_Lismore	Lismore	0	0	1	1	0
NSW_Mullumbimby	Mullumbimby	0	0	0	0	1
NSW_Murwillumbah	Murwillumbah	0	0	0	0	1
NSW_Nambucca_Heads	Nambucca_Heads	1	0	2	0	0
NSW_Newrybar	Newrybar	0	0	0	0	1
NSW_Pimlico	Pimlico	0	0	0	1	0
NSW_Simpsons_Creek	Simpsons_Creek	0	0	2	0	0
NSW_South_Arm	South_Arm	0	0	1	0	0
NSW_Tintenbar	Tintenbar	0	0	0	0	1
NSW_Cardiff_Heights	Cardiff_Heights	0	1	0	0	0
QLD_Brisbane	Brisbane	0	0	0	0	2
QLD_Canungra	Canungra	1	0	0	0	0
QLD_Cawarral	Cawarral	1	0	0	0	0
QLD_Cedar_Grove	Cedar_Grove	0	0	0	1	0
QLD_Clifton_Beach	Clifton_Beach	0	0	0	0	2
QLD_Currumbin	Currumbin	0	1	0	0	0
QLD_Currumbin_Valley	Currumbin_Valley	0	0	0	1	0
QLD_Hervey_Bay	Hervey_Bay	0	0	0	1	0
QLD_Mackay	Mackay	0	0	0	0	1
QLD_Mount_Ommaney	Mount_Ommaney	0	0	0	1	0
QLD_Peachester	Peachester	0	0	0	0	1
QLD_Proserpine	Proserpine	0	0	0	0	1
QLD_Redcliffe	Redcliffe	1	1	2	1	0
QLD_Redlands	Redlands	0	0	0	0	2
QLD_South_Kolan	South_Kolan	1	0	0	0	0
QLD_Sunnybank	Sunnybank	0	1	0	2	0
QLD_Tamborine_Mt	Tamborine_Mt	0	0	0	1	0
QLD_Tolga	Tolga	0	0	0	1	0
QLD_Toowoomba	Toowoomba	2	4	2	9	0
QLD_Yeppoon	Yeppoon	0	0	0	2	0
