# Supplementary material for: Spatio-temporal dynamics of Hendra virus in Australia reveal stable maintenance of diverse viral clades among Pteropus bats
Source: Nat Microbiol. 2026 Apr 7;11(4):851–66. doi: 10.1038/s41564-025-02254-7 (PMC13056563; doi:10.1038/s41564-025-02254-7)
Supplement: Supplementary file 8 — Statistical source data. [file 41564_2025_2254_MOESM8_ESM.xlsx]

## Sheet: Fig.5a
HFL-1
	Hendra horse						Hendra 71						Hendra 84						Cedar
1	1.8	1.05	1.05	0.8	0.8	1.05	2.05	1.55	1.55	0.8	0.8	1.05	0.8	1.3	1.05	1.05	1.05	1.05	0.8	0.8	0.8	0.8	0.8	0.8
24	4.8	4.8	4.3	3.3	4.05	3.8	4.8	4.8	4.8	3.8	3.8	4.05	3.55	3.3	3.55	2.3	2.55	2.8	4.05	4.55	4.3	3.05	3.55	3.05
48	6.55	6.3	6.55	5.55	5.55	6.05	6.55	6.3	7.05	5.55	6.05	5.8	5.3	5.55	5.05	4.05	3.8	5.05	4.3	4.3	4.8	4.3	4.3	4.05
72	7.05	7.8	7.05	6.55	6.3	6.3	7.3	7.8	7.55	6.55	6.05	6.8	6.55	6.05	7.05	5.3	6.55	5.05	4.8	4.55	4.3	3.8	4.3	3.8
96	6.3	7.3	7.05	6.05	5.8	6.05	7.55	7.3	6.8	5.8	6.55	6.55	7.3	7.55	7.05	6.05	5.8	5.8	3.8	4.05	4.3	3.55	3.3	2.8
NBL-6
	Hendra horse						Hendra 71						Hendra 84						Cedar
1	2.05	1.05	1.3	0.8	1.05	0.8	1.55	1.3	0.8	0.8	0.8	1.05	1.3	0.8	0.8	0.8	0.8	0.8	0.8	0.8	0.8	0.8	0.8	0.8
24	4.05	4.3	3.8	2.8	2.8	3.3	4.05	3.55	4.05	3.55	3.55	3.55	3.8	3.3	2.8	1.8	1.8	1.8	3.3	3.8	3.3	2.55	3.3	2.55
48	5.05	5.05	4.8	3.8	4.05	3.8	5.3	5.8	5.3	5.05	4.55	4.8	4.05	3.55	3.8	1.8	1.8	3.05	3.8	4.05	3.55	3.05	3.05	3.3
72	5.05	5.05	5.05	4.55	4.55	4.05	5.55	5.55	5.55	5.05	5.05	5.3	2.8	3.3	3.8	1.8	2.55	2.8	3.05	3.3	2.8	3.05	3.05	2.3
96	5.3	5.8	5.55	5.05	4.05	4.05	5.8	5.8	6.05	5.8	5.3	5.05	4.05	4.55	4.05	3.05	2.05	3.3	2.8	1.8	2.3	1.8	2.05	1.8
PaKiT
	Hendra horse						Hendra 71						Hendra 84						Cedar
1	1.55	1.55	1.3	0.8	0.8	1.3	1.3	1.55	1.05	1.3	1.05	0.8	1.05	1.55	0.8	0.8	1.05	0.8	0.8	0.8	0.8	0.8	0.8	0.8
24	6.8	5.8	6.3	5.3	5.3	4.8	6.55	5.8	6.55	6.05	5.55	5.8	6.55	6.55	6.8	5.8	5.3	5.05	5.05	5.05	5.3	4.8	5.3	5.05
48	8.8	8.3	8.8	8.05	8.05	8.3	8.3	8.05	9.05	8.05	7.8	7.55	9.05	8.05	8.3	7.3	7.8	7.55	4.55	4.55	4.05	5.05	5.05	5.05
72	9.05	8.3	8.8	8.55	7.8	8.05	9.3	8.8	9.55	8.05	7.8	8.3	8.8	8.8	9.05	8.05	8.3	7.8	5.05	5.05	5.3	4.05	4.8	4.3
96	8.55	8.8	9.05	8.8	8.05	8.05	8.55	8.8	9.05	8.05	8.05	7.8	9.05	9.55	9.05	8.05	9.55	9.3	4.8	5.3	5.05	4.05	4.05	4.05

## Sheet: Fig.5b
Ifnb1
	Hendra horse			Hendra 71			Hendra 84			Cedar
72	0.163218	-0.2089	-0.03355	0.032257	-0.02539	-0.02222	-0.64462	-1.20271	-0.45877	2.3189	2.23193	2.40882
96	0.039201	-0.06378	0.017915	-0.34985	-0.24637	-0.37421	-0.90593	-0.98266	-0.84118	1.93831	2.11725	2.08179
Il-6
	Hendra horse			Hendra 71			Hendra 84			Cedar
72	-0.13926	-0.0655	0.150553	-0.33108	-0.43833	-0.65393	-1.53607	-1.51056	-1.26006	1.69402	1.64073	1.69942
96	-0.1322	0.112897	-0.01522	-0.18899	-0.30018	-0.42232	-1.81726	-0.92416	-1.2189	2.10951	1.89187	1.96588
Ifit1
	Hendra horse			Hendra 71			Hendra 84			Cedar
72	-0.01436	-0.0734	0.074824	0.168366	0.018903	-0.0323	1.14889	0.638324	1.03175	3.58092	3.60385	3.53713
96	-0.0222	-0.01718	0.036881	-0.37859	-0.3821	-0.39315	-0.70964	-0.82376	-0.73031	2.59905	3.13107	2.98411
Mx1
	Hendra horse			Hendra 71			Hendra 84			Cedar
72	-0.1147	-0.03776	0.119051	0.17128	0.0107	0.173434	1.26443	0.718553	1.24268	3.82	3.98713	3.92477
96	-0.11728	0.034332	0.062352	-0.14344	-0.27924	-0.2717	-0.28576	-0.6492	-0.44176	3.38315	3.50083	3.31485

## Sheet: Fig.5c
Ifnb1
	Hendra horse			Hendra 71			Hendra 84			Cedar
72	-0.27644	0.206367	-0.06421	-0.40091	-0.01843	0.510671	1.40378	1.63031	1.36521	3.40935	3.46191	3.35298
96	-0.62196	0.333875	-0.21891	-0.75849	-0.51377	-0.61719	0.507091	-0.17912	0.760032	3.15808	3.10216	2.99903
Il-6
	Hendra horse			Hendra 71			Hendra 84			Cedar
72	-0.23442	-0.02406	0.16762	-0.74123	-0.77641	-1.0312	2.04499	2.39528	1.46041	3.18703	3.40258	3.23861
96	-1.83768	0.473596	-2.0123	-0.46736	-0.2615	-0.42262	1.55952	1.51315	1.62106	3.65059	3.68548	3.96076
Ifit1
	Hendra horse			Hendra 71			Hendra 84			Cedar
72	-0.38182	0.369455	-0.61335	-0.60768	-0.21663	-0.67779	1.10774	1.53379	0.983586	3.53902	3.6579	3.67056
96	-0.59072	0.338224	-0.24829	-0.16796	0.087186	-0.01062	0.331765	0.628349	0.700549	4.29815	4.23665	4.23017
Mx1
	Hendra horse			Hendra 71			Hendra 84			Cedar
72	0.003822	0.015086	-0.01963	-0.53123	-0.44978	-0.58766	1.64742	1.87395	1.60885	7.51886	6.71614	6.99192
96	-0.73343	0.430023	-0.90805	-1.25706	-1.14396	-1.25881	0.444198	0.406637	0.523425	7.02964	7.4703	7.41742

## Sheet: Fig.5d
Ifnb1
	Hendra horse			Hendra 71			Hendra 84			Cedar
72	-0.21593	-0.07599	0.190971	0.461697	0.349546	0.449823	0.243859	0.347757	0.11219	5.30144	5.39278	5.41221
96	-0.2795	0.100729	0.084056	1.0141	0.942457	0.881318	-0.35634	-0.50222	-0.25462	5.1926	5.05283	5.2482
Il-6
	Hendra horse			Hendra 71			Hendra 84			Cedar
72	-0.01138	-0.01221	0.022671	0.360414	0.379592	0.334938	0.089264	0.179808	0.240497	4.59249	4.4911	4.50963
96	-0.09345	0.058853	0.020561	0.581018	0.62227	0.52297	-0.62433	-0.66716	-0.65884	5.31726	5.22328	5.07216
Ifit1
	Hendra horse			Hendra 71			Hendra 84			Cedar
72	-0.1834	-0.23255	0.245282	0.492039	0.428548	0.567396	0.535674	0.781829	0.827939	5.81571	5.57114	5.77707
96	-0.34531	0.066419	0.140891	1.02577	0.973365	1.02548	0.265857	-0.03946	0.210521	6.7098	6.66038	6.63364
Mx1
	Hendra horse			Hendra 71			Hendra 84			Cedar
72	-0.15318	-0.14564	0.199241	0.486944	0.360095	0.505215	0.337284	0.677478	0.592776	5.21149	5.13515	5.19218
96	-0.12232	0.057223	0.043213	0.855621	0.796796	0.800271	0.096348	-0.23929	0.015224	5.99601	5.86467	5.91445

## Sheet: Fig.5f
U-IFN	Hendra horse						Hendra 71						Hendra 84						Cedar
-1.49485	6.3	6.8	6.55	6.3	6.55	6.3	6.8	6.55	6.8	6.55	6.3	6.3	6.05	5.8	5.8	6.3	6.05	6.05	3.8	3.8	3.8	4.05	5.05	3.8
-0.79588	6.8	6.05	5.8	5.55	6.05	6.05	6.8	6.55	6.3	5.8	6.3	6.55	5.8	6.05	5.8	5.8	6.05	5.8	2.8	1.3	2.3	2.8	2.8	2.8
-0.09691	5.3	5.3	5.05	4.55	4.8	5.05	6.55	5.3	5.55	6.05	6.3	6.05	5.3	5.8	5.8	5.3	5.55	5.3	0.8	0.8	0.8	2.3	2.55	2.05
0.60206	4.55	4.3	5.05	3.8	4.8	4.05	5.55	5.05	5.3	6.05	5.55	5.55	5.55	5.3	4.8	5.8	4.8	5.8	0.8	0.8	0.8	0.8	0.8	1.3
1.30103		4.05	4.3	3.8	4.05	4.05	5.3	4.8	5.05	4.8	5.05	5.3	4.8	5.55	5.3	4.8	4.8	5.05
2	3.3	3.05	3.55	4.3	4.05	3.8	5.55	5.3	4.8	5.55	5.8	5.05	5.05	5.05	4.8	5.3	5.3	5.05
2.69897	3.55	3.8	3.3	4.05	3.55	4.3	4.05	4.05	3.8	4.8	5.05	5.3	4.8	5.05	5.05	5.05	4.8	4.8
